# Supplementary material for: The emergence of sequence-dependent structural motifs in stretched, torsionally constrained DNA
Source: Nucleic Acids Res. 2020 Jan 13;48(4):1748–63. doi: 10.1093/nar/gkz1227 (PMC7038985; doi:10.1093/nar/gkz1227)
Supplement: gkz1227_Supplemental_Files [file gkz1227_supplemental_files.zip]

Archive with 8 entries (8 files):
- si movie1_implicit_a_undertwisted.mpg
- si movie2_Implicit_at_undertwisted.mpg
- si movie3_Implicit_c_undertwisted.mpg
- si movie4_Implicit_cg_undertwisted.mpg
- si movie5_c_undertwist_explicit_movie.mpg
- si movie6_c_overtwist_explicit_movie.mpg
- si_movie7_at_explicit_undertwisted.mpg
- supplementary_information_v53.pdf
